# Supplementary material for: Molecular Cloning and Functional Analysis of GmLACS2-3 Reveals Its Involvement in Cutin and Suberin Biosynthesis along with Abiotic Stress Tolerance
Source: Int J Mol Sci. 2021 Aug 25;22(17):9175. doi: 10.3390/ijms22179175 (PMC8430882; doi:10.3390/ijms22179175)
Supplement: Supplementary file 1 [file ijms-22-09175-s001.zip]

Archive with 1 entries (1 files):
- ijms-1352904-supplementary.pdf
